# Supplementary material for: Towards a validated glossary of usability attributes for the evaluation of wearable robotic devices
Source: J Neuroeng Rehabil. 2024 Feb 28;21:30. doi: 10.1186/s12984-024-01312-1 (PMC10900611; doi:10.1186/s12984-024-01312-1)
Supplement: Supplementary file 2 — Additional file 2. Definitions of each usability attribute and their individual ratings obtained in both local and global validation stages. [file 12984_2024_1312_MOESM2_ESM.xlsx]

## Sheet: Glossary
		Relevance in the field		Agreement with the definition		Incl. as design criteria	Nº Comments
ATTRIBUTE	Proposed definition in the survey	Global	Local	Global	Local	Global	Global	Improved definition incl. comments	Comments
Accessibility	The quality of being easily obtainable or reachable	3,71±1,21		4,00±0,82		2,71±1,45	0
Adaptability	The ability of a system to change in order to suit different conditions	4,13±1,02		3,88±1,45		3,31±1,35	4	The ability of a system to change or be changed in order to suit different context-related and subject-related conditions	Population fit of a device = ability of the system to change to different users. Adaptability is usually reserved for people, not devices.	I'd add 'external/environmental conditions and/or internal or subject-related conditions'.	(conditions is too fuzzy or limited: the ability to change, or be changed, in order to suit different contexts, user characteristics or user goals)	the ability of a system to respond appropriately despite changes in the (environmental) conditions
Aesthetics	The extent to which a system's design is (visually) pleasing to the user.	3,45±1,10		4,20±0,95		2,95±1,15	0
Autonomy**	The capability of achieving a set goal within a defined scope without human interventions while adapting to operational and environmental conditions	3,56±1,20	3,0±1,6	3,83±0,92	4,5±0,6	2,94±1,47	2
Cognitive load	The amount of mental effort required to perform a task	4,12±0,78		4,06±1,34		3,06±1,14	2
Comfort*º	The extent to which the use of a system does not induce pain, unnecessary constraint or unpleasant feelings.	4,75±0,58	4,8±0,5	4,33±0,9	4,5±0,6	4,31±1,01	1
Compatibility *	The ability to work with other specific systems or environments without problems or conflict.	4,00±1,03	2,8±0,5	4,20±0,86	4,3±0,5	3,00±1,46	2
Complexity	The amount of effort needed to describe or use a system.	4,00±1,00		3,71±1,10		3,56±1,15	2	The amount of effort needed to describe, create or use a system.	Complexity is subjective for a wearable system. A shoulder exoskeleton, for example, could have very complex interaction forces with the arm. While a powered, full body exoskeleton may have a simpler methodology to dealing with compression and shear forces on the user. Complexity is relevant if we are talking about the device (passive/active), number of joints, number and type of attachment point…	Complexity - 'The amount of effort needed to describe or use a system.' this definition does not consider the technical / development complexity of the system. The system may be so simple to function by pression a button only, but thechnicaly very very complex / developed and I find that should be reflected as well (even if that much complexity is unnecessary for the activity the system does)
Cost-effectiveness	The degree to which something is effective or productive in relation to its cost.	3,65±1,06		4,00±1,32		3,29±1,26	2
Customizability	The ability to be modified to suit a particular individual, task, or environment.	4,13±1,02		4,44±1,03		3,87±1,19	1
Desirability*	The degree of how much a product is wanted by a user.	3,50±1,21	3,0±0,8	4,27±0,88	4,0±0,8	2,69±1,35	1
Durability	The ability to withstand wear, pressure, or damage.	3,93±1,16		4,07±1,00		3,53±1,60	4	The ability to withstand wear, pressure, or damage for a specified period of time.	The ability to withstand wear, pressure, or damage for a specified period of time	The ability to withstand its defined service life or to present a long service life in view of the generally accepted state of the art. Ability to withstand abuse, pressure or damage relates to robustness more than durabililty.	Please refer to ASTM F48 definitions	I'd add a reference of duration in time, the extension of time in which the device is resistant to damage and use, or something like that
Ease of use	The degree to which using a system is free of unnecessary effort	4,33±0,90		3,63±1,15		4,13±0,99	4	The degree to which using a system requires at most an acceptable physical or cognitive effort as perceived by the user	Sometimes is not a matter of effort. For example, making feedback interfaces more intuitive typically makes the exoskeleton easier to use.	Ease of use is the degree to which using a system is free of unnecessary effort, but can also include don and doff time, cleaning, storage, transportation etc...	For ease of use, the definition said, little to no unnecessary effort, which means to me that it could take a lot of effort if all of it was necessary. I think the wording could be changed to low effort	This definition considers only the unnecessary effort. I find it hard to measure in the sense that users will do the effort required by the divice -high- or -low-, not more than that, and wheather that is more than necessary or not is complicated to determine. Unnecessary compared or based on what? Its too open, IMO. Also, defining concepts by the lack of something is usually not that specific. S…
Effectiveness	The accuracy and completeness with which users achieve specified goals	4,63±0,50		4,13±1,15		4,44±0,81	1
Efficiency	The resources used in relation to the results achieved	4,35±0,81		4,26±0,99		3,95±1,19	1
Embodiment	The perception of a beign part of the body-image as a feeling of ownership and agency	3,44±0,96		4,13±1,15		2,50±0,82	1
Ergonomics	The degree of, or design for kinematic compatibility in a human-robot interface	4,35±1,06		3,06±1,53		3,76±1,30	6	The degree to which the interactions among users and elements of a WRD are optimized to increase human well-being and overall system performance including anatomical, anthropometric, physiological and biomechanical characteristics that relate to the intended use of a WRD	Why kinematic compatibility? What about comfort?	ergonomics is not limited to kinematics. For instance, the right sound level has to be considered as well.	There are widely accepted definitions for this term available. See International Ergonomics Association, Human Factors and Ergonomics Society and/or Board of Certified Professional Ergonomists definitions for this term and modify accordingly to be more specific to wearable robots.	are ergonomics really limited to kinematics?	include kinetics	Ergonomics is a field of study. 'Kinematic compatibility' add complexity, where terminology standards should reduce complexity and make it easier for a broader range of people to converse about WRD.
Error recovery	The quality of a system to allow the user to exit from a situation that the user did not intend to be in	3,94±1,20		4,24±0,83		2,63±1,15	1
Feasibility	The determination as to whether assigned tasks could be accomplished by using the given resources	3,94±1,09		4,18±0,88		3,53±1,37	0
Frustration	The feeling of being upset or annoyed as a result of being unable to change or achieve something.	3,59±1,12		4,35±0,79		2,71±1,53	0
Functionality*º	The extent to which the range of functions offered by a system can be used to perform the intended tasks.	4,56±0,70	4,2±0,8	4,12±0,86	3,4±0,9	4,28±0,89	1
Health benefit	The positive effect on a person's health gained from a system.	4,13±1,26		4,53±1,01		3,44±1,50	1
Helpfulness**	The ability of providing useful assistance	4,00±1,46	5,0±0	3,87±1,3	4,8±0,5	3,56±1,63	4	The ability of providing useful aid to reach specific goals	I think that Helpfulness is a subgroup of device objective.	Unclear concept, depends on specific goals, and is not a general concept	the ability of providing a function or feature useful to the user under given circumstances	'Assistance' is too narrow. A WRD may be augmenting, assisting, resisting, mimicking, etc... Redundant with other terms such as effective and efficient.
Independence**	The ability to perform an activity with no or little help from others	4,28±1,07	3,5±1,7	4,53±0,72	4,5±0,6	3,72±1,53	0
Intuitiveness*º	The extent to which a system is easy and natural to use, learnable and understandable.	4,30±0,80	4,2±1,3	4,15±0,93	3,8±0,8	3,84±0,90	1
Learnability	The ease and speed with which the users get familiar with the use of a system and retain these skills and knowledge.	4,14±0,53		4,27±0,88		3,79±0,97	0
Meet user needs*	The extent to which a system fulfills the design criteria given by the target user group	4,63±1,02	3,5±1,7	3,75±1,18	4,3±1,0	4,38±0,96	1	The extent to which a system fulfills the design criteria and desired functions given by the target user group	I'd not mention 'design goals', but 'user-desired attributes and/or functions'
Mobility*º	The ability to move in one's environment with ease and without restriction	4,44±0,70	2,8±1,5	4,47±0,72	3,3±1,5	4,17±0,71	0
Motivation	The desire, or enthusiasm to do something (e.g. use a system or complete a task).	3,75±0,91		4,25±0,85		3,11±1,10	1
Performance	The level of success in completing a task.	4,41±0,62		4,24±1,03		4,35±0,79	1
Physical workload	The amount and intensity of physical activity required to complete a task.	3,70±1,08		4,16±1,01		3,60±1,05	2
Pleasure*	A feeling of enjoyment or satisfaction, or something that produces this feeling.	2,94±1,30	2,6±1,3	4,00±0,69	4,0±1,2	2,00±1,08	0
Practicality*	The extent to being suitable for a particular occasion or use, or of being able to provide effective solutions to problems.	3,82±0,88	3,6±0,9	3,61±1,20	3,6±0,5	3,41±1,46	1
Quality of life	An individual's perception of their position in life in the context of the culture and value systems in which they live and in relation to their goals, expectations, standards and concerns.	4,10±0,85		4,25±1,07		3,15±1,14	1
Reliability*º	The extent to which a system will consistently perform its intended function adequately over time in a specific context of use.	4,70±0,73	4,3±1,5	4,40±0,75	3,8±1,6	4,05±1,00	0
Robustness	​The quality of being strong and unlikely to break or fail	4,25±0,97		3,95±1,32		3,95±0,91	3	The extent to which a system's performance is minimally sensitive to factors causing variability	Capability of the system to perform with little VARIABILITY in VARIOUS situation (from Taguchi Robust Design)	I'm unsure of how robustness is differentiated from reliability. There seems to be considerable overlap where any system that is not robust would also be unreliable. Unreliability is a little broader, in that the function can be unreliable without any components physically breaking but the definition doesn't explicitly state that. Having robustness and reliability defined as two distinct things w…	I think robustness is much more about surviving the unexpected than being strong.
Safety*º	The extent to which the use of a system is free from danger or risk of injury.	4,76±0,44	5,0±0,0	4,53±0,51	3,8±0,4	4,53±1,01	0
Satisfaction	The extent to which the user's physical, cognitive and emotional responses that result from the use of a system meet the user’s needs and expectations	4,50±0,69		4,16±1,01		3,80±1,06	1
Technical requirements*º	The set of technical design criteria required to deliver a desired function or behavior from a system to satisfy a user’s standards and needs.	3,13±1,85	3,0±1,4	3,50±1,51	4,0±0,8	3,44±1,50	4		The set of technical design criteria required to deliver the intended function or behavior from a system	I think that Technical requirement is not a design criteria, it is technologies with which the desing and device objective can be furfilled.	(I do not see a clear reason why to mix technical requirements with usability requirements. They should be coupled, but I'd say that technical requirements is not a usability term)	You are using the term in the definition. I would go with User Requirements, which are not changed in any way just because it is a WRD.
Temporal demand	The amount of time required to complete a specific task using the system or in setting it up to be used.	4,21±0,92		4,26±0,99		3,55±1,05	1
Understandability**	The extent to which a system's functions and provided information are comprehensible	3,79±1,08	4,0±0,0	4,15±0,99	4,0±0,7	3,37±1,30	1
Usefulness*º	The extent to which a system is effective in helping the user to do or achieve something in a practical way.	4,76±0,56	3,8±0,4	4,47±0,62	3,8±1,0	4,24±1,03	0
Wearability*º	The extent to which a WR can be mounted on the body and used without unnecessary movement restriction	4,69±0,60 4,59±0,87	4,8±0,5	3,88±1,31 3,94±0,97	3,5±1,3	4,13±0,96 4,12±1,17	5	The extent to which a WR can be mounted and fitted on the body, and provides static fit, dynamic fit and the ability to navigate the environment.	time / easiness to DON DOFF weight cumbersomeness	unnecessary movement restriction' seems too fuzzy; wearability could also relate to weight, or level of comfortable fitting to the body, unclear why this limited aspect is used	unnecessary movement reaction' is a HUGE can of worms. There is no agreement on the topic. For example, for years, ergonomists have complained that the Levitate Airframe is too restrictive because of the hinge over the shoulder, yet there is no single customer feedback or paper in the public domain that I have seen to support the idea that it is an issue. Wearability should include static fit, dy…	Wearability: static fit, dynamic fit, comfort (pinching, heat dissipation, etc...)	For wearability, something else that comes to my mind is portability, but Im not sure if that is a separate attribute.
*NA1, **Merge?, ºfg
