# Supplementary material for: Towards a validated glossary of usability attributes for the evaluation of wearable robotic devices
Source: J Neuroeng Rehabil. 2024 Feb 28;21:30. doi: 10.1186/s12984-024-01312-1 (PMC10900611; doi:10.1186/s12984-024-01312-1)
Supplement: Supplementary file 3 — Additional file 3. Detailed comparison between the other usability models available in the field and the usability attributes included in the RUG. [file 12984_2024_1312_MOESM3_ESM.xlsx]

## Sheet: Batavia_Arthanat_Models
Batavia 1990	Arthanat 2007	Robotics Usability Glossary attribute
Effectiveness	Effectiveness	Effectiveness
Dependability	Reliability	Reliability
Physical comfort	Comfort	Comfort
Durability	Durability	Durability
Ease of maintenance	Maintenance	N/A (Services)
Portability	Portability	Practicality, Mobility
Physical security	Safety	Safety
Personal acceptability	Appearance	Aesthetics
Operability	Ease of use	Ease of use
Flexibility	Adjustability	Adaptability, Customizability
Consumer reparability		N/A (Services)
Affordability		Efficiency
Compatibility		Compatibility
Ease of assembly		Complexity
Securability		N/A (Services)
Learnability		Learnability
Supplier reparability		N/A (Services)
	Value/Worthiness	Cost-effectiveness
	Efficiency	Efficiency
	Suitability	Meet user needs
	Storage	N/A (Device-centered)
	Privacy & Security	N/A (Device-centered)
	Environmental impact	N/A (Device-centered)
	Novelty	Desirability

## Sheet: EUROBENCH_protocol
	Term(s)	Protocol Definition	Robotics Usability Glossary attribute
Factor 1	Usability	How useful the exoskeleton is for you to carry out the task, if it suits you and whether it is pleasant to use it.	Usefulness
Subfactors	Effectiveness	Describes whether you, together with the exoskeleton, can achieve the established goals.	Effectiveness
	Efficiency	The possibility of reaching a goal by spending less resources as possible, that is measuring if it is possible for you to get the maximum output with minimum effort.	Efficiency
	Satisfaction	How much you positively evaluate the characteristics of the exoskeleton and the services connected to the assistance.	Satisfacion
Factor 2	Acceptability	How much you accept the exoskeleton and how much you would be willing to introduce it into your everyday life.
Subfactors	Attitude towards technology	Your attitude towards the exoskeleton and technology, what you think and how you react when you interact with technology.
	Self-efficacy	How much you think you have the ability to perform a task, if you believe you can achieve a goal using the exoskeleton.	Helpfulness
	Motivation	Your willingness to use the exoskeleton and your dedication to the task.	Motivation
	Comfort	The level of well-being you perceive while walking with the exoskeleton, both physically and psychologically.	Comfort
	Safety	How safe you feel while using the exoskeleton.	Safety
Factor 3	Perceptibility	The effects and the influences that the use of the exoskeleton has on your emotions, perceptions and quality of life.
Subfactors	Embodyment and Ownership	The perception of one's body, so it measures how much you feel the exoskeleton as a part of yourself.	Embodyment
	Agency	How much you feel you have control over your movements, while walking with the exoskeleton.
	Emotion and Attachment	Your emotions while using the exoskeleton, in terms of fear, anxiety, etc…; it indicates the "emotional bond" that is formed between you and the exoskeleton.	Frustration, Pleasure
	Health and Quality of Life	What consequences the insertion of the exoskeleton could have on your life and well-being.	Health benefit, Quality of life
Factor 4	Functionality	Your perception of the characteristics of the exoskeleton in terms of ease of learning, flexibility of interaction, reliability and workload.	Functionality
Subfactors	Learnability	How easy or hard it is for you to learn to use the exoskeleton.	Learnability
	Flexibility	Indicates how many tasks you can do and all the ways the exoskeleton can be used to perform the same task.	Adaptability
	Robustness and Reliability	Your perception of robustness of the exoskeleton and the level of support provided by it.	Robustness, Reliability
	Workload	The effort and commitment you believe you used in the task with the exoskeleton, both mentally and physically.	Physical workload, Mental workload
